# Supplementary material for: Anti-Inflammatory Effects of the Algal Diterpenoid Ruguloptone A by Modulation of M2 Response in Early Diabetic Retinopathy
Source: Pharmaceutics. 2026 May 15;18(5):606. doi: 10.3390/pharmaceutics18050606 (PMC13210585; doi:10.3390/pharmaceutics18050606)
Supplement: Supplementary file 1 [file pharmaceutics-18-00606-s001.zip]

Archive with 1 entries (1 files):
- pharmaceutics-4207545-supplementary.pdf
